# Supplementary material for: Approach to map nanotopography of cell surface receptors
Source: Commun Biol. 2022 Mar 9;5:218. doi: 10.1038/s42003-022-03152-y (PMC8907216; doi:10.1038/s42003-022-03152-y)
Supplement: Supplementary file 9 — Supplementary Data 1 [file 42003_2022_3152_MOESM9_ESM.xlsx]

## Sheet: Fig. 1
Fig. 1e	Homogeneity a.u.
	PLL 5 min	Glycine 5min	PLL 10 min	Glycine 10 min
	2.989125848015743991e-01	5.538293155290383712e-02	2.607083531558994638e-01	4.288599958478665070e-02
	2.051401613601037954e-01	5.781456171847020736e-02	1.599565326328520887e-01	5.599915934326287620e-02
	1.315213438213603259e-01	1.900452790514017831e-01	1.688000661786084600e-01	9.339873049876433464e-02
	1.109855899032832771e-01	5.390900506887633115e-02	2.004265182593292505e-01	5.624720781209208154e-02
	3.688243476637245166e-01	1.119156583794302939e-01	2.086612121723066537e-01	1.109302243833937135e-01
	1.230751206402161818e-01	8.849807228897710321e-02	3.381561966111490403e-01	4.556042464077426912e-02
	3.647663446709623059e-01	1.018986411394338376e-01	1.951716215420765954e-01	4.394374026806441985e-02
	2.428066091900538404e-01	9.144395715596885521e-02	8.313577158056259520e-02	1.062967452041175404e-01
	1.715154160324421639e-01	5.087377748829745999e-02	1.741579731294108369e-01	9.902281051336238316e-02
	1.280225663306790163e-01	1.353572557378789898e-01	2.730129726829121917e-01	1.223858346065451186e-01
	2.889663133135946804e-01	1.490678372224024106e-01	1.047154824786406951e-01	7.224290686792489424e-02
	1.515224151873048875e-01	1.302766474208482961e-01	1.694918489367942538e-01	9.162655351110091106e-02
	2.777597991022779933e-01	7.736490411187542382e-02	1.121429289864543377e-01	7.898362810914127952e-02
	2.229185982467026261e-01	5.974845111708948497e-02	1.618740794535775684e-01	1.200949192740494720e-01
	2.685544868943922636e-01	3.085357095537616390e-01	1.532243509406228110e-01	8.708729475581356017e-02
	2.556447675869124581e-01	1.710429957523362798e-01	2.138709773232616851e-01	2.840212428358187546e-01
	1.871968216253724615e-01	1.551338636841654572e-01	3.230832122688925834e-01	8.465735681373816324e-02
	2.504969160900118452e-01	2.188547104174706770e-01	3.221011629573014012e-01	1.418536795913019344e-01
	2.052304739454642590e-01		1.023810664938503423e-01	2.081807844065453605e-01
	1.848229827049287788e-01		4.439533413345134738e-01	3.680275768753178411e-01
	2.296446225992979095e-01		2.251957753493630809e-01	2.694678744869191123e-01
	1.317869586961946948e-01		3.796489748852738266e-01	3.027369779070259170e-01
	2.748974587689686500e-01		1.580049861058971106e-01	2.476363270149296025e-01
	2.442257478683180494e-01		3.653718347934923338e-01	8.022217674657544650e-02
	2.962805869543981840e-01		4.250599204214426940e-01	2.424773127087189728e-01
	3.246973549116458635e-01		1.338558712392742545e-01	1.409607949940514804e-01
	3.256212247840815643e-01		2.336048200365314353e-01	1.735297974118654163e-01
	2.566706308373038481e-01		4.124509793943982316e-01	2.088795545893175343e-01
	4.257906926051752139e-01		2.350783763068099441e-01	4.299294764358263521e-01
	2.966434015341811725e-01		2.427406922461071426e-01
	1.133820867871065952e-01		2.144797733580925125e-01
			2.991372604704345961e-01
Fig. 1f										Fig. 1g	PLL				Glycine
Surface	Ratio (5 min)	Ratio (10 min)	Surface	Ratio (5 min)	Ratio (10 min)	Surface	Ratio (5 min)	Ratio (10 min)			Time [min]	Calcein positive	7AAD positive	% [calcein positive/7AAD positive]	time [min]	Calcein positive	7AAD positive	% [calcein positive/7AAD positive]
OKT3	1.299950666	2.131589591	PLL	1.175909879	1.457572503	Glycine	1.107	1.257240204			1	1447	152	10.5045	1	1474	139	9.4
OKT3	1.222744763	1.84041184	PLL	1.348660011	1.725378151	Glycine	1.130127298				1	1155	127	10.9957	1	1325	206	15.5
OKT3	1.218173432	1.577658303	PLL	1.156380317	1.409761057	Glycine	0.9076982	1.073855913			1	1729	271	15.6738	1	1502	110	7.3
OKT3	1.492320129	2.213429257	PLL	1.182515912	1.507637232	Glycine	1.246516613	1.506476684			1	1542	123	7.97665	1	1247	135	10.8
OKT3	1.351580135	2.283671037	PLL	1	1.097355093	Glycine	1.00515132	1.007746934			1	1163	180	15.4772	1	860	63	7.3
OKT3	1.5644644	2.468623482	PLL	1.282430213	1.545514512	Glycine	1.138135996	1.282346638			1	1878	256	13.6315	1	1470	182	12.4
OKT3	1.377819549	2.11937216	PLL	1.042749371	1.326226013	Glycine	1.075316928	1.133647799			1	1887	332	17.5941	1	1316	137	10.4
OKT3	1.802134146	2.571117877	PLL	1.202044791	1.73141655	Glycine	1.064606742	1.126858276			1	1537	169	10.9954	1	1224	145	11.8
OKT3	1.505310038	2.469926925	PLL	1.192733017	1.486220472	Glycine	1.012646793	1.022810219			1	1298	209	16.1017	1	1094	185	16.9
OKT3	1.458823529	2.18724559	PLL	1.273710483	1.664130435	Glycine	1.097560976	1.169724771			1	2078	263	12.6564	1	1530	187	12.2
OKT3	1.342798453	2.304645375	PLL	1.355595132	2.019902698	Glycine	1.113744076	1.219512195			1	1708	241	14.1101	1	1382	141	10.2
			PLL	1.140555685	1.477616455	Glycine	1.114571093	1.233420026			1	1815	269	14.8209	1	1421	156	11
			PLL	1.272504092	1.652497343						1	1564	156	9.97442	1	605	49	8.1
			PLL	1.263507109	1.460021906						10	2838	404	14.2354	10	2345	296	12.6
			PLL	1.138910207	1.341165838						10	2829	668	23.6126	10	2343	315	13.4
			PLL	1.251469353	1.620989668						10	2775	540	19.4595	10	3800	410	10.8
											10	2309	409	17.7133	10	2863	335	11.7
											10	2097	404	19.2656	10	3111	512	16.5
											10	2879	538	18.687	10	1539	262	17
											10	2655	459	17.2881	10	1517	242	16
											10	2269	467	20.5818	10	1619	252	15.6
											10	2490	513	20.6024	10	1767	273	15.4
											10	1689	335	19.8342	10	1530	187	12.2
											10	2260	449	19.8673	10	2085	308	14.8
											10	1917	420	21.9092	10	2642	290	11
											10	1968	417	21.189	10	2180	350	16.1
											20	3254	981	30.1475	20	3157	474	15
											20	2290	619	27.0306	20	2763	578	20.9
											20	2609	582	22.3074	20	2676	531	19.8
											20	2749	601	21.8625	20	2890	526	18.2
											20	2727	567	20.7921	20	2869	512	17.8
											20	2250	670	29.7778	20	2837	494	17.4
											20	1724	493	28.5963	20	1834	333	18.2
											20	1858	527	28.3638	20	1642	307	18.7
											20	1414	408	28.8543	20	2421	455	18.8
											20	2311	641	27.7369	20	2701	536	19.8
											20	1799	517	28.7382	20	3704	686	18.5
											20	2208	687	31.1141	20	2747	403	14.7
											20	1954	507	25.9468	20	1472	238	16.2
											30	3450	1540	44.6377	30	3947	1162	29.4
											30	3158	1467	46.4535	30	3692	1119	30.3
											30	2790	1216	43.5842	30	2680	683	25.5
											30	2935	1117	38.0579	30	2642	657	24.9
											30	3390	1674	49.3805	30	2502	743	29.7
											30	2830	1600	56.5371	30	2906	744	25.6
											30	3199	1475	46.1082	30	2153	514	23.9
											30	2798	1575	56.2902	30	1925	497	25.8
											30	3428	1950	56.8845	30	1451	410	28.3
											30	2158	1121	51.9462	30	1787	565	31.6
											30	2922	1537	52.601	30	2438	671	27.5
											30	1744	854	48.9679	30	2193	732	33.4
											30	2001	969	48.4258	30	1557	454	29.2

## Sheet: Fig. 2
Fig. 2b
Rel. Axial Coordinate	I2	I1	Fit2	Fit1
-2055	0.0266564	0.0210559	0.0266564	0.0212557
-2010	0.0259502	0.0218524	0.0259688	0.0213316
-1965	0.0253185	0.0212548	0.0256431	0.0216183
-1920	0.025985	0.0220796	0.0259988	0.022058
-1875	0.0267068	0.022903	0.0266831	0.0223454
-1830	0.0273339	0.0225539	0.0265418	0.0239396
-1785	0.0247927	0.0263663	0.0262599	0.0247018
-1740	0.0281202	0.0235079	0.0267767	0.0242544
-1695	0.0260738	0.022566	0.0273929	0.0226766
-1650	0.0293036	0.0234188	0.0280634	0.0232693
-1605	0.0275724	0.0246546	0.0281081	0.0248805
-1560	0.0279839	0.0266061	0.0276958	0.0262247
-1515	0.0272429	0.0269694	0.027606	0.0272672
-1470	0.0279541	0.0278906	0.0280255	0.0274072
-1425	0.0289511	0.0280415	0.0291411	0.0287643
-1380	0.030708	0.0317338	0.0304209	0.031226
-1335	0.0313164	0.0348466	0.0313532	0.0353209
-1290	0.0320721	0.0391837	0.0325714	0.0384795
-1245	0.034825	0.0410152	0.0341177	0.0414005
-1200	0.0347487	0.0448271	0.0349252	0.0450517
-1155	0.0353782	0.0506109	0.0359116	0.0501122
-1110	0.0381412	0.0557374	0.0377419	0.0558657
-1065	0.0393067	0.0633953	0.0399236	0.0637415
-1020	0.0429399	0.0752767	0.0431	0.0751408
-975	0.0472137	0.0890346	0.047157	0.0881693
-930	0.0512608	0.103907	0.0515107	0.105962
-885	0.0563073	0.129228	0.0558351	0.127033
-840	0.0594648	0.150353	0.0602296	0.1512
-795	0.0656813	0.178248	0.0648476	0.176817
-750	0.0685628	0.213998	0.0699751	0.218636
-705	0.0770936	0.275387	0.0772615	0.270985
-660	0.086296	0.326094	0.0879327	0.326572
-615	0.102045	0.381159	0.103118	0.382012
-570	0.122088	0.450046	0.122533	0.453647
-525	0.143911	0.53227	0.143509	0.523126
-480	0.164126	0.585338	0.169859	0.595447
-435	0.207273	0.673438	0.207312	0.665616
-390	0.250576	0.74282	0.251817	0.751804
-345	0.298841	0.830989	0.302244	0.821671
-300	0.360719	0.870636	0.357722	0.873225
-255	0.410608	0.903161	0.4255	0.905088
-210	0.520063	0.939756	0.519809	0.938041
-165	0.628502	0.96913	0.629742	0.973856
-120	0.7419	1	0.725829	0.992764
-75	0.791014	0.985946	0.797942	0.99404
-30	0.867838	0.964968	0.875545	0.947419
15	0.97549	0.880635	0.946338	0.908615
60	0.966533	0.881247	0.971717	0.858969
105	0.978312	0.788672	0.975926	0.789265
150	0.980546	0.684689	0.984851	0.700053
195	1	0.644156	0.987292	0.627484
240	0.968624	0.562688	0.977782	0.578355
285	0.973881	0.530402	0.969123	0.516598
330	0.960106	0.454627	0.953185	0.462927
375	0.918646	0.403735	0.910966	0.398499
420	0.846465	0.349264	0.859439	0.354958
465	0.826178	0.323833	0.81455	0.321337
510	0.759378	0.29363	0.761071	0.292382
555	0.699351	0.253967	0.699909	0.252366
600	0.641555	0.214721	0.650543	0.219847
645	0.619711	0.204447	0.614647	0.202579
690	0.577612	0.191894	0.571565	0.188482
735	0.511324	0.167606	0.518512	0.172745
780	0.473786	0.161934	0.468674	0.15837
825	0.415799	0.145275	0.417147	0.145334
870	0.363202	0.129599	0.373916	0.132294
915	0.35346	0.126183	0.346704	0.123477
960	0.316696	0.114861	0.31801	0.116205
1005	0.285189	0.107042	0.285894	0.106883
1050	0.256501	0.0984508	0.25518	0.0977139
1095	0.22253	0.0866702	0.223755	0.08737
1140	0.193458	0.0778808	0.195175	0.0774308
1185	0.171254	0.0700987	0.173702	0.0708912
1230	0.158843	0.0665905	0.161075	0.0660373
1275	0.155357	0.0613771	0.153959	0.0610176
1320	0.146277	0.054933	0.145496	0.0557599
1365	0.134072	0.051927	0.134096	0.051293
1410	0.121965	0.0473806	0.123289	0.0476046
1455	0.115156	0.0437117	0.113776	0.0435662
1500	0.102828	0.040725	0.106716	0.0409188
1545	0.106049	0.0399229	0.102845	0.0404221
1590	0.0964544	0.0405461	0.0981583	0.038949
1635	0.093675	0.0360114	0.0917929	0.0380663
1680	0.0833673	0.0383679	0.0829308	0.0363918
1725	0.0713135	0.0356905	0.0715801	0.0373003
1770	0.0603261	0.039109	0.0618265	0.0389186
1815	0.0553402	0.0409724	0.0557513	0.0391471
1860	0.0519987	0.0358516	0.0525371	0.0383949
1905	0.0508106	0.0396125	0.0501695	0.0383704
1950	0.047058	0.0384494	0.0471989	0.0380741
1995	0.0438689	0.0330473	0.0445933	0.0332078
2040	0.0435773	0.028469	0.0429173	0.0292028
2085	0.0406457	0.0279046	0.0420931	0.0270818
2130	0.0435036	0.0259826	0.0432961	0.0265315
2175	0.0455316	0.0269308	0.0451708	0.0270465
2220	0.0461162	0.0285733	0.0454425	0.0280982
2265	0.044006	0.0273849	0.0431681	0.0277051
2310	0.038544	0.0253836	0.0384754	0.0246823
2355	0.0328076	0.0208516	0.0324366	0.021677
2400	0.0255873	0.0202534	0.0273881	0.0200889
2445	0.0255702	0.0204235	0.0257639	0.0201118
2490	0.0263279	0.020115	0.0261929	0.0206135
2535	0.0265455	0.0217176	0.026251	0.0212251
2580	0.0255851	0.0218051	0.0258089	0.0223001
2625	0.0255197	0.0226974	0.0260582	0.0218814
2670	0.0276081	0.0209396	0.0271957	0.021958
2715	0.0280468	0.0225965	0.0277656	0.0217938
2760	0.0273609	0.0218519	0.0275784	0.0222306
2805	0.0275451	0.0222551	0.0274501	0.0222894
2850	0.0273494	0.022937	0.0270883	0.0225905
2895	0.0261092	0.022628	0.0264744	0.0231595
2940	0.0263301	0.0241004	0.0263301	0.0238924

## Sheet: Fig.3
Fig. 3a
Time	drift	corrected
0	-12.9198	9.48443
0	4.91148	27.3157
1.00002	-52.8229	-30.3514
1.00002	-31.2581	-8.78664
2.00004	-95.7805	-73.2418
2.00004	-20.6968	1.84198
3.00006	-37.0733	-14.4672
3.00006	16.4781	39.0842
4.00008	-42.316	-19.6424
4.00008	-51.9015	-29.2279
5.0001	15.3359	38.077
5.0001	-24.7349	-1.99384
6.00012	-23.107	-0.29831
6.00012	4.07889	26.8876
7.00014	-15.0559	7.82044
7.00014	-92.479	-69.6027
8.00016	-13.3309	9.61313
8.00016	-2.38946	20.5546
9.00018	-8.48724	14.5246
9.00018	-26.4898	-3.47798
10.0002	-22.9444	0.13527
10.0002	33.4337	56.5133
11.0002	-49.0116	-25.8641
11.0002	-39.5556	-16.408
12.0002	-27.8726	-4.65709
12.0002	-56.2213	-33.0058
13.0003	-47.106	-23.8224
13.0003	-41.4722	-18.1886
14.0003	16.8898	40.2415
14.0003	-62.4945	-39.1428
15.0003	-19.5168	3.90303
15.0003	-2.44189	20.9779
16.0003	-37.3947	-13.9066
16.0003	-22.599	0.889021
17.0003	-6.22093	17.3354
17.0003	-23.528	0.0283947
18.0004	-43.0157	-19.391
18.0004	-67.6392	-44.0145
19.0004	3.20603	26.8992
19.0004	36.5424	60.2355
20.0004	50.9091	74.6707
20.0004	9.51855	33.2802
21.0004	-15.3907	8.43948
21.0004	-12.7031	11.1271
22.0004	-24.6444	-0.745644
22.0004	-57.3447	-33.4459
23.0005	-6.99658	16.9709
23.0005	-65.9001	-41.9326
24.0005	30.5688	54.605
24.0005	-80.002	-55.9657
25.0005	-41.109	-17.004
25.0005	-75.6252	-51.5202
26.0005	-16.5434	7.63046
26.0005	-22.689	1.48486
27.0005	-13.9592	10.2836
27.0005	32.8853	57.1281
28.0006	-49.5121	-25.2003
28.0006	-88.1611	-63.8493
29.0006	-12.5847	11.7961
29.0006	-44.2284	-19.8475
30.0006	-16.1141	8.33588
30.0006	40.6227	65.0726
31.0006	23.8276	48.3467
31.0006	-21.5739	2.94519
32.0006	-20.907	3.68132
32.0006	-2.16146	22.4269
33.0007	-12.106	12.5517
33.0007	-40.6594	-16.0018
34.0007	7.46523	32.1922
34.0007	-26.0658	-1.33878
35.0007	3.6101	28.4065
35.0007	-30.031	-5.23461
36.0007	-89.095	-64.2291
36.0007	-25.7209	-0.854977
37.0007	-72.6671	-47.7316
37.0007	-55.0972	-30.1617
38.0008	-29.8953	-4.89029
38.0008	25.3921	50.3971
39.0008	2.18921	27.2639
39.0008	-48.8494	-23.7747
40.0008	23.0885	48.2329
40.0008	-12.2695	12.8749
41.0008	-2.70707	22.5071
41.0008	6.59889	31.813
42.0008	-91.7319	-66.4479
42.0008	16.7099	41.9939
43.0009	-70.8838	-45.5299
43.0009	-41.9298	-16.5759
44.0009	-36.3536	-10.9298
44.0009	-15.4269	9.99692
45.0009	-64.9283	-39.4344
45.0009	-34.3244	-8.83054
46.0009	75.3209	100.885
46.0009	-4.80458	20.7593
47.0009	-32.4538	-6.8198
47.0009	-12.3936	13.2404
48.001	-43.5584	-17.8542
48.001	-48.379	-22.6748
49.001	-0.955479	24.819
49.001	-21.7799	3.9946
50.001	11.8846	37.7293
50.001	-0.644432	25.2003
51.001	18.73	44.6451
51.001	-6.81412	19.101
52.001	3.48999	29.4755
52.001	-40.3793	-14.3937
53.0011	-56.4866	-30.4306
53.0011	-36.1076	-10.0517
54.0011	-80.6652	-54.5387
54.0011	-0.799799	25.3267
55.0011	-51.0893	-24.8922
55.0011	-54.8211	-28.624
56.0011	-6.23499	20.0327
56.0011	-33.7691	-7.50138
57.0011	-25.3686	0.969809
57.0011	-14.2901	12.0483
58.0012	-21.8819	4.52724
58.0012	-19.3648	7.04441
59.0012	22.8181	49.2981
59.0012	-52.7387	-26.2587
60.0012	-27.0565	-0.505629
60.0012	29.4279	55.9788
61.0012	-70.8864	-44.2646
61.0012	-34.4289	-7.80717
62.0012	4.2256	30.9183
62.0012	5.56625	32.259
63.0013	-49.0468	-22.283
63.0013	-45.8767	-19.1129
64.0013	-12.9749	13.86
64.0013	-51.8279	-24.993
65.0013	-20.3641	6.54195
65.0013	-88.2336	-61.3275
66.0013	30.811	57.7883
66.0013	-43.8421	-16.8649
67.0013	-6.53156	20.5169
67.0013	-23.6963	3.35219
68.0014	-98.9229	-71.8032
68.0014	-21.1433	5.97642
69.0014	-38.5279	-11.3368
69.0014	-32.5916	-5.40049
70.0014	-24.6905	2.57203
70.0014	-2.02659	25.2359
71.0014	-10.2456	17.0884
71.0014	26.4187	53.7527
72.0014	-12.6971	14.7084
72.0014	61.5076	88.9131
73.0015	29.9282	57.4053
73.0015	-53.0272	-25.5502
74.0015	-23.8526	3.69611
74.0015	-38.1685	-10.6198
75.0015	15.5282	43.1486
75.0015	-38.9049	-11.2845
76.0015	-26.813	0.879088
76.0015	24.4607	52.1528
77.0015	-41.9316	-14.1677
77.0015	-79.1813	-51.4174
78.0016	-50.2133	-22.3776
78.0016	-53.2817	-25.446
79.0016	10.2567	38.1643
79.0016	-64.6003	-36.6927
80.0016	-52.8827	-24.9032
80.0016	-37.17	-9.19041
81.0016	-12.392	15.6595
81.0016	-22.2141	5.83743
82.0016	5.60109	33.7247
82.0016	-82.107	-53.9834
83.0017	-30.483	-2.28732
83.0017	-11.2882	16.9075
84.0017	-62.1661	-33.8983
84.0017	11.3937	39.6616
85.0017	-36.9625	-8.62245
85.0017	-65.8636	-37.5236
86.0017	12.9983	41.4106
86.0017	-22.335	6.07729
87.0017	12.9726	41.4572
87.0017	-46.7973	-18.3127
88.0018	33.5216	62.0786
88.0018	-1.91571	26.6412
89.0018	-53.3396	-24.7103
89.0018	9.88232	38.5116
90.0018	-30.6386	-1.93685
90.0018	-13.0626	15.6392
91.0018	-67.7225	-38.9482
91.0018	-41.9974	-13.2231
92.0018	-47.3067	-18.4599
92.0018	-29.3899	-0.543133
93.0019	-66.5314	-37.612
93.0019	-76.8693	-47.9499
94.0019	-27.373	1.61911
94.0019	-39.9233	-10.9312
95.0019	-49.557	-20.4923
95.0019	-11.2872	17.7776
96.0019	-18.3238	10.8137
96.0019	-19.731	9.40646
97.0019	-58.0488	-28.8385
97.0019	-74.0458	-44.8355
98.002	-32.9153	-3.63214
98.002	-66.4034	-37.1203
99.002	0.199744	29.5558
99.002	-26.3529	3.00309
100.002	-4.83392	24.5951
100.002	24.1738	53.6028
101.002	8.64238	38.1444
101.002	-46.1754	-16.6734
102.002	-27.4477	2.12734
102.002	-31.8939	-2.31891
103.002	6.84341	36.4915
103.002	-73.1992	-43.5511
104.002	-48.2264	-18.5052
104.002	-66.6272	-36.906
105.002	-13.4213	16.3731
105.002	-39.3732	-9.57879
106.002	9.50023	39.3679
106.002	13.9949	43.8625
107.002	-41.6129	-11.672
107.002	-26.8048	3.13612
108.002	55.3735	85.3877
108.002	-35.2183	-5.20409
109.002	-28.1723	1.91533
109.002	-71.6786	-41.591
110.002	5.16796	35.329
110.002	9.27278	39.4338
111.002	2.77693	33.0114
111.002	-15.4838	14.7507
112.002	-33.5396	-3.2316
112.002	-24.6032	5.70474
113.002	-37.4518	-7.07029
113.002	-49.8805	-19.499
114.002	-50.2238	-19.7686
114.002	-39.2921	-8.83695
115.002	-1.93104	28.5977
115.002	-7.94879	22.58
116.002	0.413402	31.0159
116.002	-55.9452	-25.3427
117.002	-67.2518	-36.5755
117.002	-34.724	-4.04782
118.002	-31.9759	-1.22589
118.002	-6.56432	24.1857
119.002	1.29679	32.1206
119.002	-81.2072	-50.3833
120.002	-119.693	-88.7955
120.002	2.69754	33.5952
121.002	-34.7614	-3.78976
121.002	-33.9806	-3.00895
122.002	-34.2621	-3.2165
122.002	-71.5376	-40.492
123.002	-60.367	-29.2475
123.002	-23.43	7.68962
124.002	-76.4841	-45.2904
124.002	-63.8896	-32.696
125.003	-76.4302	-45.1625
125.003	-3.09022	28.1775
126.003	-16.3722	14.9697
126.003	-48.9634	-17.6215
127.003	2.05702	33.4731
127.003	-29.8714	1.54471
128.003	-42.6144	-11.1241
128.003	-74.2459	-42.7556
129.003	-34.9477	-3.3831
129.003	-67.5174	-35.9528
130.003	-34.2142	-2.57535
130.003	-33.5963	-1.95748
131.003	-18.0816	13.6316
131.003	-2.95446	28.7588
132.003	-64.9133	-33.1257
132.003	10.9449	42.7325
133.003	0.555189	32.4173
133.003	-21.0321	10.83
134.003	19.6275	51.5641
134.003	-72.3622	-40.4256
135.003	-40.7938	-8.78268
135.003	-86.1824	-54.1714
136.003	-42.718	-10.6323
136.003	-67.571	-35.4854
137.003	-24.9067	7.25355
137.003	-60.0179	-27.8576
138.003	-45.9749	-13.74
138.003	-87.1217	-54.8867
139.003	-3.54638	28.7632
139.003	-90.4916	-58.182
140.003	-9.68879	22.6956
140.003	-98.0477	-65.6633
141.003	-23.0487	9.4104
141.003	-33.1198	-0.66072
142.003	-11.0151	21.5189
142.003	-1.33133	31.2026
143.003	-36.1976	-3.58882
143.003	-16.7892	15.8196
144.003	-28.0957	4.58797
144.003	-33.1731	-0.489443
145.003	-72.6781	-39.9195
145.003	-19.055	13.7036
146.003	-21.8786	10.955
146.003	-56.2946	-23.4609
147.003	0.629331	33.538
147.003	-27.362	5.54668
148.003	-48.8897	-15.906
148.003	-43.0427	-10.059
149.003	-47.0976	-14.0388
149.003	-19.9989	13.0599
150.003	-29.0638	4.07018
150.003	-38.5967	-5.46274
151.003	-20.3703	12.8388
151.003	-125.392	-92.1833
152.003	-49.897	-16.6127
152.003	-59.8181	-26.5337
153.003	-41.8533	-8.49367
153.003	-20.9289	12.4307
154.003	21.5801	55.015
154.003	-24.5715	8.86343
155.003	-32.0347	1.47553
155.003	-82.2192	-48.709
156.003	11.739	45.3246
156.003	-34.0346	-0.448989
157.003	-41.8388	-8.17777
157.003	-48.1128	-14.4517
158.003	0.0633499	33.7999
158.003	-8.99401	24.7425
159.003	-48.0079	-14.1958
159.003	-13.0901	20.7219
160.003	-61.3298	-27.4422
160.003	-47.1122	-13.2247
161.003	-44.1769	-10.2138
161.003	-51.4782	-17.5151
162.003	-14.1362	19.9025
162.003	-59.2635	-25.2248
163.003	-29.3167	4.79773
163.003	-29.4571	4.6573
164.003	-79.1138	-44.9237
164.003	-91.236	-57.046
165.003	-63.2822	-29.0164
165.003	7.07944	41.3452
166.003	-19.8751	14.4664
166.003	-38.5718	-4.23027
167.003	-6.57931	27.838
167.003	-46.5813	-12.164
168.003	-32.9194	1.57377
168.003	-11.6164	22.8768
169.003	-50.7063	-16.1372
169.003	-39.0144	-4.44532
170.003	-39.2767	-4.63171
170.003	-13.2869	21.3581
171.003	-36.8946	-2.17365
171.003	-54.9595	-20.2386
172.003	-28.2937	6.5032
172.003	-35.1586	-0.361695
173.003	-36.0339	-1.16098
173.003	-98.1109	-63.238
174.003	22.9319	57.8808
174.003	10.3807	45.3297
175.004	-43.9	-8.87491
175.004	1.28211	36.3072
176.004	-65.3748	-30.2736
176.004	-27.4687	7.63247
177.004	38.769	73.9464
177.004	17.6967	52.8741
178.004	-33.2183	2.03526
178.004	-39.3029	-4.04935
179.004	18.2412	53.5709
179.004	-50.1401	-14.8103
180.004	-59.5874	-24.1813
180.004	-75.9727	-40.5667
181.004	-31.7944	3.68799
181.004	-60.7804	-25.2981
182.004	-0.907433	34.6512
182.004	-57.3587	-21.8
183.004	2.09913	37.7342
183.004	-39.4648	-3.82976
184.004	-90.653	-54.9416
184.004	-7.26157	28.4499
185.004	-11.0116	24.7763
185.004	32.8792	68.6671
186.004	-9.22012	26.6443
186.004	27.9574	63.8218
187.004	-78.7229	-42.782
187.004	-67.6434	-31.7025
188.004	-58.0795	-22.0621
188.004	-83.5484	-47.5309
189.004	-13.944	22.15
189.004	-2.40441	33.6896
190.004	4.40427	40.5749
190.004	-7.56902	28.6016
191.004	-3.01469	33.2326
191.004	30.7346	66.9819
192.004	-21.1839	15.14
192.004	-17.0686	19.2554
193.004	-48.035	-11.6343
193.004	-55.4248	-19.0242
194.004	-73.0238	-36.5464
194.004	-64.79	-28.3126
195.004	-56.9623	-20.4081
195.004	-10.0632	26.491
196.004	9.43477	46.0658
196.004	-28.5482	8.08282
197.004	-82.007	-45.2992
197.004	-50.3016	-13.5937
198.004	-40.6375	-3.85284
198.004	12.1606	48.9453
199.004	-15.3931	21.4685
199.004	-89.2963	-52.4347
200.004	-23.4689	13.4696
200.004	-48.2563	-11.3178
201.004	-47.6367	-10.6212
201.004	-16.9974	20.0181
202.004	-17.1723	19.9202
202.004	-40.6055	-3.513
203.004	-7.66496	29.5046
203.004	34.7908	71.9603
204.004	-35.1565	2.09011
204.004	3.38726	40.6339
205.004	-59.5656	-22.2419
205.004	-43.2252	-5.90149
206.004	0.112971	37.5138
206.004	6.3345	43.7354
207.004	-73.7686	-36.2905
207.004	-46.2242	-8.74618
208.004	-22.1759	15.3793
208.004	-47.0992	-9.54401
209.004	-59.2607	-21.6283
209.004	-35.0257	2.60679
210.004	-87.7429	-50.0332
210.004	-78.4556	-40.7459
211.004	-10.7234	27.0636
211.004	-80.2097	-42.4227
212.004	-7.27891	30.5854
212.004	-86.7819	-48.9176
213.004	-57.5413	-19.5997
213.004	-91.4027	-53.4611
214.004	-5.49939	32.5196
214.004	-37.3426	0.67646
215.004	-43.331	-5.2346
215.004	-3.76717	34.3293
216.004	-91.045	-52.8711
216.004	-21.3873	16.7865
217.004	-16.5628	21.6886
217.004	-35.7151	2.53627
218.004	-11.0581	27.2707
218.004	-36.4207	1.90808
219.004	-16.3275	22.0788
219.004	-48.5379	-10.1315
220.004	-8.67736	29.8065
220.004	-42.9001	-4.41624
221.004	-44.1598	-5.5983
221.004	-59.6169	-21.0554
222.004	-31.0958	7.54329
222.004	-7.02767	31.6114
223.004	-78.6124	-39.8957
223.004	-59.8278	-21.111
224.004	-25.0603	13.7341
224.004	-60.728	-21.9336
225.005	-21.4341	17.438
225.005	-70.4876	-31.6155
226.005	-16.1035	22.8464
226.005	-73.6303	-34.6804
227.005	-46.8588	-7.83124
227.005	-54.2676	-15.24
228.005	-62.1038	-22.9985
228.005	-98.3389	-59.2336
229.005	-9.22249	29.9607
229.005	-44.3448	-5.16162
230.005	-68.4743	-29.2132
230.005	-63.6009	-24.3399
231.005	-23.8804	15.4585
231.005	-58.1256	-18.7867
232.005	-32.3036	7.1132
232.005	-8.7073	30.7095
233.005	7.62048	47.1152
233.005	13.9521	53.4468
234.005	-92.2628	-52.6902
234.005	-28.8002	10.7725
235.005	-20.3818	19.2688
235.005	-99.265	-59.6144
236.005	-27.7612	11.9674
236.005	-48.5088	-8.78019
237.005	-30.4907	9.31593
237.005	-58.8214	-19.0148
238.005	-44.8109	-4.92621
238.005	-0.969748	38.915
239.005	-54.2161	-14.2533
239.005	-32.2316	7.73126
240.005	-48.9453	-8.90434
240.005	-8.00341	32.0375
241.005	-54.4447	-14.3256
241.005	-53.9846	-13.8655
242.005	1.79207	41.9893
242.005	-38.1161	2.08109
243.005	-2.23642	38.039
243.005	-11.8398	28.4356
244.005	36.745	77.0986
244.005	-14.4162	25.9374
245.005	43.8423	84.2741
245.005	-63.5383	-23.1065
246.005	-37.8149	2.69523
246.005	-47.8162	-7.30607
247.005	-79.4593	-38.8709
247.005	-55.1108	-14.5223
248.005	-99.3913	-58.7245
248.005	-24.7177	15.949
249.005	-37.6745	3.07064
249.005	-53.6018	-12.8567
250.005	-6.80557	34.0179
250.005	2.2713	43.0948
251.005	-18.4318	22.4701
251.005	-37.72	3.18182
252.005	-6.17519	34.8051
252.005	-55.5625	-14.5822
253.005	-2.24352	38.8152
253.005	-20.0442	21.0145
254.005	-1.99244	39.1448
254.005	-75.6366	-34.4994
255.005	-55.7857	-14.57
255.005	-43.343	-2.12726
256.005	-33.1263	8.16791
256.005	-52.2938	-10.9996
257.005	-37.755	3.6178
257.005	-69.1237	-27.751
258.005	-42.4724	-1.02105
258.005	-42.353	-0.901658
259.005	21.4748	63.0047
259.005	-42.5263	-0.996422
260.005	-22.998	18.6106
260.005	3.86862	45.4771
261.005	-32.1944	9.49273
261.005	-25.9948	15.6923
262.005	-95.0346	-53.2688
262.005	1.58426	43.3501
263.005	40.4135	82.258
263.005	-58.6421	-16.7976
264.005	-5.11869	36.8045
264.005	-39.7891	2.13416
265.005	-24.9098	17.0922
265.005	-10.3593	31.6427
266.005	-72.3683	-30.2876
266.005	-44.777	-2.69626
267.005	-37.3883	4.77123
267.005	-12.9854	29.1741
268.005	-40.5143	1.72396
268.005	-26.3769	15.8614
269.005	-52.8832	-10.5661
269.005	-3.7795	38.5376
270.005	-38.1932	4.2028
270.005	-63.3532	-20.9573
271.005	8.65697	51.1318
271.005	-54.9893	-12.5145
272.005	-106.384	-63.8299
272.005	-79.5927	-37.039
273.005	9.20648	51.8391
273.005	-49.1651	-6.53249
274.005	-42.1388	0.572784
274.005	-13.2003	29.5112
275.006	-102.993	-60.2021
275.006	-49.1616	-6.37111
276.006	-32.9457	9.92383
276.006	-74.916	-32.0465
277.006	-22.5901	20.3584
277.006	-103.838	-60.8892
278.006	-79.4618	-36.4343
278.006	-58.1232	-15.0957
279.006	-35.3976	7.70896
279.006	-14.1484	28.9582
280.006	-2.284	40.9016
280.006	-34.4412	8.74448
281.006	-49.9249	-6.66019
281.006	-42.3987	0.866034
282.006	-66.4407	-23.0969
282.006	-78.2412	-34.8974
283.006	-109.162	-65.7392
283.006	-62.4584	-19.0354
284.006	-26.5348	16.9673
284.006	-0.885008	42.6171
285.006	11.7789	55.3602
285.006	-67.1686	-23.5873
286.006	-21.6533	22.0072
286.006	-65.7706	-22.1102
287.006	-37.5314	6.20831
287.006	-40.9944	2.7453
288.006	-45.5364	-1.71747
288.006	-44.576	-0.75708
289.006	5.71188	49.61
289.006	-51.7882	-7.89007
290.006	-3.79097	40.1865
290.006	-60.1439	-16.1664
291.006	-23.8755	20.1812
291.006	-49.1823	-5.12555
292.006	5.56918	49.7052
292.006	-102.644	-58.5081
293.006	-48.1644	-3.949
293.006	3.70454	47.9199
294.006	-66.2723	-21.9776
294.006	9.14355	53.4383
295.006	-81.0765	-36.7024
295.006	-93.9879	-49.6138
296.006	-0.664195	43.7893
296.006	-32.4849	11.9686
297.006	-41.9103	2.62262
297.006	-62.2856	-17.7527
298.006	-12.4568	32.1556
298.006	-25.8663	18.746
299.006	-7.18979	37.502
299.006	-49.4595	-4.76769
300.006	13.2979	58.0691
300.006	-34.3812	10.39
301.006	-38.7997	6.05099
301.006	-44.6938	0.156902
302.006	-37.5531	7.37711
302.006	-87.1501	-42.2199
303.006	-45.4412	-0.431495
303.006	-58.9759	-13.9661
304.006	-58.2872	-13.1979
304.006	-93.2065	-48.1172
305.006	-105.671	-60.5026
305.006	-23.7849	21.384
306.006	-118.499	-73.2505
306.006	-40.7793	4.46917
307.006	-4.09258	41.2354
307.006	-48.4927	-3.16469
308.006	-39.9395	5.46817
308.006	-112.753	-67.3456
309.006	-72.7273	-27.24
309.006	-60.7424	-15.2551
310.006	17.8122	63.3791
310.006	-60.8311	-15.2642
311.006	-29.974	15.6726
311.006	-78.2524	-32.6058
312.006	-75.0213	-29.295
312.006	-13.6363	32.09
313.006	-35.1838	10.6222
313.006	-66.4875	-20.6815
314.006	-60.2361	-14.3504
314.006	-18.9545	26.9312
315.006	0.938499	46.9039
315.006	-48.1188	-2.15341
316.006	-79.4849	-33.4398
316.006	-87.8743	-41.8292
317.006	-84.4359	-38.3109
317.006	-37.5126	8.61236
318.006	-52.9712	-6.76648
318.006	-72.0742	-25.8694
319.006	-121.699	-75.4143
319.006	-71.6135	-25.3289
320.006	-50.3456	-3.9812
320.006	-36.6324	9.73201
321.006	-56.8787	-10.4345
321.006	-39.8328	6.61146
322.006	-25.0046	21.5194
322.006	-95.8484	-49.3243
323.006	-65.3552	-18.7513
323.006	-31.9949	14.609
324.006	-35.9854	10.6984
324.006	-44.7449	1.93894
325.007	-55.1744	-8.41073
325.007	-8.48517	38.2786
326.007	-84.2077	-37.3641
326.007	-100.984	-54.1408
327.007	-9.04655	37.877
327.007	-40.5408	6.38282
328.007	-44.498	2.50554
328.007	-61.6029	-14.5993
329.007	-35.2149	11.8686
329.007	-49.5516	-2.46813
330.007	-43.1919	3.97157
330.007	-77.2155	-30.052
331.007	2.52652	49.77
331.007	-50.6748	-3.4313
332.007	-54.3132	-6.98972
332.007	-71.0859	-23.7625
333.007	-22.0633	25.3402
333.007	1.55293	48.9564
334.007	-27.1244	20.3592
334.007	-47.0308	0.452712
335.007	-73.9372	-26.3735
335.007	-33.6583	13.9053
336.007	-61.2663	-13.6227
336.007	-84.591	-36.9473
337.007	-28.8557	18.8681
337.007	-46.2162	1.50752
338.007	-8.92774	38.8761
338.007	-22.8772	24.9266
339.007	-59.087	-11.203
339.007	-8.73287	39.1511
340.007	-94.764	-46.7999
340.007	-63.5426	-15.5785
341.007	-30.3164	17.7278
341.007	-73.2275	-25.1833
342.007	-68.8056	-20.6812
342.007	-56.5491	-8.42472
343.007	-23.5069	24.6977
343.007	-75.1462	-26.9416
344.007	6.77764	55.0624
344.007	-59.7799	-11.4951
345.007	-1.92873	46.4362
345.007	-39.324	9.04093
346.007	-53.2917	-4.84654
346.007	-58.8298	-10.3846
347.007	-67.2369	-18.7115
347.007	-45.8708	2.65458
348.007	-28.17	20.4356
348.007	-54.3952	-5.78955
349.007	-81.0699	-32.384
349.007	-62.9008	-14.2149
350.007	-16.3584	32.4078
350.007	-26.5983	22.1679
351.007	-87.1638	-38.3174
351.007	-97.8195	-48.9731
352.007	-7.75715	41.1696
352.007	-110.717	-61.7907
353.007	-39.144	9.86307
353.007	-97.025	-48.0179
354.007	-64.5185	-15.4312
354.007	-36.9641	12.1233
355.007	-58.8183	-9.65057
355.007	-109.166	-59.9988
356.007	-62.2134	-12.9653
356.007	-113.179	-63.9309
357.007	-47.255	2.07345
357.007	-21.6954	27.633
358.007	-8.41607	40.9927
358.007	-33.9928	15.416
359.007	-3.73548	45.7537
359.007	-8.86646	40.6227
360.007	-19.9119	29.6576
360.007	-60.6084	-11.0389
361.007	-103.404	-53.7545
361.007	-83.1598	-33.5098
362.007	-18.2369	31.4935
362.007	-30.8701	18.8603
363.007	-88.5004	-38.6896
363.007	-35.7504	14.0604
364.007	-46.9664	2.92482
364.007	-98.6381	-48.7469
365.007	-12.8856	37.0861
365.007	-23.4711	26.5006
366.007	-79.4278	-29.3756
366.007	-90.7164	-40.6642
367.007	-38.2574	11.8753
367.007	3.56785	53.7005
368.007	-66.5404	-16.3272
368.007	-50.5658	-0.352625
369.007	-42.3045	7.9891
369.007	-30.0344	20.2592
370.007	-23.4537	26.9204
370.007	-7.57412	42.8
371.007	-56.2826	-5.82794
371.007	-49.86	0.594734
372.007	-65.3246	-14.7893
372.007	-79.3522	-28.817
373.007	-41.4388	9.17693
373.007	-61.4041	-10.7883
374.007	-14.0873	36.6091
374.007	-16.5558	34.1406
375.008	-78.3991	-27.6222
375.008	-49.9272	0.849664
376.008	-9.29086	41.5666
376.008	-53.9459	-3.08842
377.008	-56.8353	-5.89727
377.008	-7.29668	43.6414
378.008	-57.9198	-6.90115
378.008	-121.618	-70.5994
379.008	-94.0047	-42.9055
379.008	-40.3287	10.7705
380.008	-63.2732	-12.0933
380.008	-61.7032	-10.5233
381.008	-90.256	-38.9954
381.008	-88.464	-37.2035
382.008	-53.2067	-1.86552
382.008	-36.2408	15.1003
383.008	-44.4647	6.95711
383.008	-42.9117	8.51012
384.008	-52.0706	-0.5681
384.008	-63.0001	-11.4976
385.008	-63.6872	-12.1041
385.008	-52.5306	-0.947455
386.008	-80.4823	-28.8185
386.008	-61.7142	-10.0504
387.008	3.44555	55.19
387.008	-12.4779	39.2666
388.008	-59.3997	-7.57455
388.008	-17.8873	33.9379
389.008	-70.5643	-18.6584
389.008	-37.4961	14.4098
390.008	0.794668	52.7813
390.008	-104.963	-52.9767
391.008	-58.1391	-6.07178
391.008	-86.8295	-34.7622
392.008	-11.271	40.877
392.008	-107.573	-55.4247
393.008	-0.815749	51.4131
393.008	-48.4549	3.77391
394.008	-107.614	-55.3046
394.008	-52.1821	0.127523
395.008	-7.12441	45.2659
395.008	-35.7222	16.6681
396.008	-10.4363	42.0348
396.008	-67.0322	-14.5611
397.008	-63.8637	-11.3118
397.008	-57.2414	-4.68947
398.008	-56.8645	-4.23183
398.008	-74.8527	-22.22
399.008	-6.43658	46.2769
399.008	-21.9366	30.7768
400.008	10.525	63.3192
400.008	-40.2469	12.5474
401.008	-80.7083	-27.8332
401.008	-108.969	-56.094
402.008	-68.3391	-15.3832
402.008	-62.7307	-9.77481
403.008	-28.1216	24.9152
403.008	-30.6245	22.4123
404.008	-113.959	-60.8416
404.008	-88.4928	-35.3752
405.008	-88.1661	-34.9677
405.008	-87.0163	-33.8179
406.008	-78.7239	-25.4446
406.008	-43.1779	10.1014
407.008	-73.2717	-19.9116
407.008	-111.031	-57.6705
408.008	-2.8439	50.5971
408.008	-85.7219	-32.2809
409.008	-69.524	-16.0021
409.008	-97.2372	-43.7153
410.008	-45.7677	7.83507
410.008	-58.786	-5.18329
411.008	-80.8457	-27.1621
411.008	-135.314	-81.6305
412.008	-48.7517	5.01285
412.008	-32.4511	21.3134
413.008	-54.6982	-0.852804
413.008	-69.1964	-15.351
414.008	-28.6567	25.2696
414.008	-74.5727	-20.6463
415.008	-60.7421	-6.73483
415.008	-108.913	-54.9056
416.008	-42.3343	11.7539
416.008	-54.3824	-0.294235
417.008	-85.9361	-31.7669
417.008	-33.8418	20.3273
418.008	-62.182	-7.93191
418.008	-88.0663	-33.8162
419.008	-50.3708	3.96024
419.008	4.80337	59.1344
420.008	-31.7438	22.6681
420.008	-57.6201	-3.20816
421.008	-61.882	-7.38903
421.008	-40.673	13.8199
422.008	-8.98456	45.5893
422.008	-57.8331	-3.25923
423.008	-32.8041	21.8508
423.008	-46.2867	8.36815
424.008	30.7397	85.4755
424.008	-35.6981	19.0377
425.009	-34.4157	20.4011
425.009	-31.0749	23.7419
426.009	-29.8096	25.0882
426.009	-79.0015	-24.1037
427.009	-24.5507	30.4281
427.009	-15.1263	39.8525
428.009	-102.014	-46.9539
428.009	-42.7053	12.3545
429.009	-36.1058	19.035
429.009	-37.3713	17.7696
430.009	-82.4387	-27.2169
430.009	-73.801	-18.5792
431.009	-99.4699	-44.1671
431.009	-113.3	-57.9977
432.009	-81.119	-25.7351
432.009	-48.9004	6.48341
433.009	-127.554	-72.0892
433.009	-124.915	-69.45
434.009	-65.9541	-10.4082
434.009	-74.6774	-19.1315
435.009	-31.1349	24.492
435.009	-34.1523	21.4747
436.009	-72.0433	-16.3353
436.009	7.95449	63.6625
437.009	-104.525	-48.7364
437.009	-16.5086	39.2805
438.009	-59.9353	-4.06516
438.009	-80.7483	-24.8782
439.009	-25.0495	30.9017
439.009	-54.8118	1.13937
440.009	-13.3566	42.6756
440.009	-5.48966	50.5426
441.009	-88.559	-32.4457
441.009	-31.1048	25.0085
442.009	-38.0213	18.1731
442.009	-14.8954	41.2989
443.009	-42.4819	13.7936
443.009	-90.6284	-34.353
444.009	-42.3393	14.0172
444.009	-17.8341	38.5224
445.009	-57.6059	-1.16826
445.009	-52.4888	3.94877
446.009	-77.2985	-20.7798
446.009	-53.4995	3.01922
447.009	-23.4145	33.1853
447.009	-19.0045	37.5953
448.009	-54.8155	1.86535
448.009	-72.0261	-15.3452
449.009	-90.0508	-33.2888
449.009	-96.243	-39.481
450.009	-78.4312	-21.5881
450.009	-66.667	-9.8239
451.009	-45.2778	11.6464
451.009	-70.8268	-13.9026
452.009	-69.234	-12.2287
452.009	-39.278	17.7273
453.009	-30.0206	27.0658
453.009	-80.5508	-23.4644
454.009	-43.7542	13.4133
454.009	-50.0036	7.16398
455.009	-45.7645	11.4842
455.009	-65.3305	-8.08184
456.009	-18.3193	39.0105
456.009	-42.2599	15.0699
457.009	-75.2744	-17.8635
457.009	-10.9549	46.456
458.009	-36.9748	20.5173
458.009	-79.1545	-21.6624
459.009	-14.811	42.7622
459.009	-57.3307	0.242486
460.009	-116.488	-58.8334
460.009	-20.5269	37.1275
461.009	-111.887	-54.1518
461.009	-35.1824	22.5531
462.009	-42.9298	14.8869
462.009	-32.6779	25.1387
463.009	-19.3425	38.5553
463.009	-64.9992	-7.10136
464.009	-47.4652	10.5137
464.009	-119.132	-61.1531
465.009	-136.357	-78.2973
465.009	7.3768	65.4369
466.009	-24.9914	33.1499
466.009	-43.6413	14.5
467.009	-150.79	-92.5673
467.009	-79.7185	-21.496
468.009	-47.5071	10.7965
468.009	-42.0369	16.2667
469.009	-54.0267	4.35811
469.009	-79.7138	-21.3291
470.009	-31.8882	26.5777
470.009	-43.2294	15.2365
471.009	-89.5998	-31.0527
471.009	-90.2028	-31.6557
472.009	-61.4907	-2.86246
472.009	-71.4366	-12.8083
473.009	-0.849493	57.86
473.009	-38.7677	19.9418
474.009	-97.7367	-38.946
474.009	-34.8254	23.9653
475.01	-90.7594	-31.8876
475.01	-33.1331	25.7387
476.01	-122.948	-63.9947
476.01	-68.906	-9.95304
477.01	-48.4793	10.5548
477.01	-92.1231	-33.0889
478.01	-34.883	24.2323
478.01	-121.866	-62.7502
479.01	-45.1361	14.0604
479.01	-46.6219	12.5747
480.01	-64.8854	-5.60764
480.01	-31.6557	27.622
481.01	-64.4682	-5.10927
481.01	-69.9168	-10.5579
482.01	-55.8089	3.63123
482.01	-101.437	-41.9974
483.01	-42.0784	17.4429
483.01	-50.3365	9.1848
484.01	-42.725	16.8775
484.01	-32.3819	27.2206
485.01	-85.1302	-25.4466
485.01	-67.4363	-7.75264
486.01	-90.4889	-30.724
486.01	-70.5977	-10.8328
487.01	-74.8072	-14.9612
487.01	-28.941	30.9051
488.01	-116.505	-56.5782
488.01	-125.448	-65.521
489.01	-104.499	-44.4904
489.01	-56.3724	3.63611
490.01	-102.659	-42.5693
490.01	-119.861	-59.7718
491.01	-46.0425	14.1284
491.01	-48.2891	11.8818
492.01	-78.9394	-18.6873
492.01	-57.8927	2.35936
493.01	-39.1812	21.1521
493.01	-27.6744	32.6589
494.01	-57.491	2.92345
494.01	-29.4217	30.9927
495.01	-82.6472	-22.1515
495.01	-33.556	26.9397
496.01	-39.0837	21.4932
496.01	-87.1451	-26.5682
497.01	-106.692	-46.0344
497.01	-50.3684	10.2896
498.01	-51.7253	9.01401
498.01	-35.5897	25.1495
499.01	-42.4059	18.4146
499.01	-1.26767	59.5528
500.01	-95.6427	-34.741
500.01	-86.2718	-25.3701
501.01	-62.9802	-1.9973
501.01	-67.2859	-6.30299
502.01	-105.707	-44.6425
502.01	-84.7992	-23.7351
503.01	-58.4373	2.70796
503.01	-23.5284	37.6169
504.01	-37.9403	23.2862
504.01	-92.6488	-31.4223
505.01	-36.5801	24.7276
505.01	-104.091	-42.7835
506.01	-40.0562	21.3327
506.01	-97.2339	-35.845
507.01	-58.7363	2.73381
507.01	-90.2215	-28.7514
508.01	-135.163	-73.6114
508.01	-133.396	-71.8448
509.01	-56.9432	4.68926
509.01	-88.5503	-26.9178
510.01	-33.3539	28.3598
510.01	-49.0185	12.6952
511.01	-80.1407	-18.3458
511.01	-35.4304	26.3645
512.01	-98.8732	-36.9971
512.01	-28.6435	33.2326
513.01	-89.0422	-27.0849
513.01	-95.2439	-33.2866
514.01	-84.6449	-22.6064
514.01	-58.9447	3.09378
515.01	-63.6336	-1.51393
515.01	-85.7192	-23.5996
516.01	-35.9274	26.2735
516.01	-79.5733	-17.3724
517.01	-73.67	-11.388
517.01	-39.2579	23.0241
518.01	-31.6579	30.7054
518.01	-52.9962	9.36703
519.01	-62.4941	-0.0496455
519.01	-59.3655	3.07896
520.01	-100.005	-37.4793
520.01	-24.1232	38.4025
521.01	-55.2914	7.31545
521.01	-117.412	-54.8053
522.01	-104.542	-41.8536
522.01	-34.5916	28.0964
523.01	-96.4688	-33.6996
523.01	-57.2009	5.5683
524.01	-31.276	31.5744
524.01	-48.4437	14.4067
525.011	-65.0408	-2.10921
525.011	-49.9756	12.956
526.011	-128.965	-65.9523
526.011	-87.2135	-24.2007
527.011	-111.16	-48.066
527.011	-94.1556	-31.0616
528.011	-40.7461	22.429
528.011	-79.8864	-16.7113
529.011	-65.4406	-2.18428
529.011	-13.238	50.0183
530.011	-82.5652	-19.2278
530.011	-59.6506	3.68683
531.011	-69.5295	-6.11089
531.011	-38.34	25.0786
532.011	-89.2118	-25.712
532.011	-80.9802	-17.4804
533.011	-83.224	-19.6431
533.011	-38.8899	24.6911
534.011	-98.4498	-34.7877
534.011	-117.476	-53.8139
535.011	-85.9209	-22.1776
535.011	-101.213	-37.4695
536.011	-70.3552	-6.53072
536.011	-93.0907	-29.2663
537.011	-83.1853	-19.2797
537.011	-47.8962	16.0094
538.011	-93.0041	-29.0173
538.011	-79.2681	-15.2813
539.011	-78.8423	-14.7744
539.011	-108.806	-44.7382
540.011	-89.6373	-25.4883
540.011	-110.773	-46.6239
541.011	4.07945	68.3096
541.011	-106.765	-42.5352
542.011	-40.0525	24.2588
542.011	-69.7701	-5.45872
543.011	-56.214	8.17845
543.011	-86.4614	-22.0689
544.011	-29.1856	35.288
544.011	-53.3159	11.1577
545.011	-61.3187	3.23601
545.011	-98.5113	-33.9566
546.011	-64.5794	0.0564589
546.011	-27.3142	37.3217
547.011	-62.7457	1.97132
547.011	-119.702	-54.9855
548.011	-87.7814	-22.9832
548.011	-105.782	-40.9841
549.011	-86.5915	-21.7122
549.011	-71.2035	-6.32427
550.011	-85.5646	-20.6042
550.011	-68.9014	-3.94098
551.011	-45.7453	19.2962
551.011	-143.779	-78.737
552.011	-12.8482	52.2744
552.011	-81.7087	-16.5861
553.011	-71.3864	-6.18274
553.011	-66.7023	-1.49861
554.011	-64.4827	0.802105
554.011	-11.7089	53.5759
555.011	-41.9241	23.4419
555.011	-38.762	26.6039
556.011	-104.23	-38.7834
556.011	-18.4547	46.9923
557.011	-82.9145	-17.3864
557.011	-124.903	-59.3753
558.011	-102.863	-37.2534
558.011	-63.8794	1.72983
559.011	-56.319	9.37124
559.011	-47.0926	18.5977
560.011	-45.4409	20.3304
560.011	-3.30176	62.4696
561.011	-113.449	-47.5964
561.011	-78.283	-12.4306
562.011	-34.0834	31.8501
562.011	-74.4048	-8.47131
563.011	-31.4954	34.5192
563.011	-65.3022	0.712402
564.011	-99.3577	-33.2621
564.011	-87.4298	-21.3341
565.011	-38.4175	27.7592
565.011	-96.0881	-29.9114
566.011	-65.8387	0.419058
566.011	-57.1717	9.08611
567.011	-58.8349	7.50394
567.011	-58.7944	7.54443
568.011	-46.6634	19.7565
568.011	-125.689	-59.2689
569.011	-15.9822	50.5187
569.011	-75.461	-8.96013
570.011	-60.3166	6.26536
570.011	-83.2183	-16.6363
571.011	-77.4222	-10.7592
571.011	-80.7079	-14.0449
572.011	-85.8315	-19.0875
572.011	-138.69	-71.9463
573.011	-50.2423	16.5827
573.011	-130.354	-63.5293
574.011	-80.237	-13.331
574.011	-116.133	-49.2273
575.012	-68.5222	-1.53511
575.012	-81.4092	-14.4221
576.012	-68.6139	-1.54579
576.012	-106.751	-39.683
577.012	-45.4483	21.7008
577.012	-81.1212	-13.9721
578.012	-53.4537	13.7764
578.012	-87.319	-20.0889
579.012	-28.6888	38.6223
579.012	-71.3485	-4.0374
580.012	-34.5715	32.8206
580.012	-94.5287	-27.1366
581.012	-87.8645	-20.3914
581.012	-44.9627	22.5104
582.012	-92.7069	-25.1528
582.012	-84.3532	-16.7992
583.012	-25.9063	41.7287
583.012	-108.895	-41.2596
584.012	-114.644	-46.9284
584.012	-79.391	-11.675
585.012	-49.8538	17.9431
585.012	-37.6509	30.146
586.012	-80.3262	-12.4483
586.012	-97.2453	-29.3674
587.012	-81.5924	-13.6335
587.012	-68.4871	-0.528271
588.012	-100.455	-32.4148
588.012	-47.3579	20.6819
589.012	-25.8304	42.2904
589.012	-90.8655	-22.7447
590.012	-25.5393	42.6624
590.012	-76.0636	-7.86196
591.012	-70.2616	-1.97902
591.012	-146.534	-78.251
592.012	-27.5489	40.8147
592.012	-30.001	38.3626
593.012	-63.158	5.2865
593.012	-59.4959	8.94855
594.012	-97.8795	-29.3541
594.012	-12.4424	56.0829
595.012	-49.4019	19.2044
595.012	-101.559	-32.9527
596.012	-107.099	-38.4114
596.012	-64.4522	4.235
597.012	-65.4483	3.31978
597.012	-56.7804	11.9877
598.012	-32.3101	36.5389
598.012	-63.1799	5.66909
599.012	-68.8365	0.0933153
599.012	-116.568	-47.6386
600.012	-46.4003	22.6104
600.012	-92.6158	-23.6051
601.012	-25.5968	43.4948
601.012	-34.1095	34.982
602.012	-46.6259	22.5466
602.012	-90.4956	-21.3232
603.012	-84.051	-14.7977
603.012	-101.578	-32.3247
604.012	-43.3533	25.9808
604.012	-107.687	-38.3528
605.012	-81.5592	-12.1442
605.012	-6.15137	63.2636
606.012	-70.4427	-0.946858
606.012	-55.993	13.5029
607.012	-51.6149	17.9617
607.012	-89.6543	-20.0776
608.012	-68.2082	1.44923
608.012	9.22575	78.8832
609.012	-88.8356	-19.0973
609.012	-58.9054	10.8329
610.012	-54.1815	15.6376
610.012	-60.3038	9.51531
611.012	-69.7161	0.183833
611.012	-135.35	-65.4499
612.012	-87.5421	-17.5614
612.012	-19.3953	50.5854
613.012	-13.6049	56.4566
613.012	-82.4721	-12.4106
614.012	-34.3854	35.7568
614.012	-133.786	-63.6435
615.012	-56.125	14.098
615.012	-37.086	33.137
616.012	-65.0695	5.23436
616.012	-36.269	34.0348
617.012	-66.4658	3.91879
617.012	-49.2304	21.1542
618.012	-16.0369	54.4284
618.012	-48.9123	21.553
619.012	-50.1665	20.3796
619.012	-91.1549	-20.6088
620.012	-24.6309	45.9959
620.012	-97.6863	-27.0595
621.012	-81.4079	-10.7003
621.012	-100.332	-29.6248
622.012	-96.9632	-26.175
622.012	-106.066	-35.2782
623.012	-76.3329	-5.4639
623.012	4.41925	75.2882
624.012	-3.13006	67.8196
624.012	-74.4037	-3.45396
625.013	-18.9145	52.1159
625.013	-81.4797	-10.4493
626.013	-77.4309	-6.3198
626.013	-56.0824	15.0287
627.013	-127.469	-56.277
627.013	-90.4344	-19.2426
628.013	-30.4398	40.8326
628.013	-66.7885	4.48391
629.013	-84.7868	-13.4337
629.013	-40.0336	31.3196
630.013	-74.8913	-3.45749
630.013	-66.6955	4.73834
631.013	-45.7054	25.809
631.013	-28.3579	43.1566
632.013	-46.3083	25.2868
632.013	-108.705	-37.1095
633.013	-14.6563	57.0194
633.013	-96.7729	-25.0972
634.013	-79.8863	-8.12995
634.013	-110.864	-39.108
635.013	-54.4291	17.4079
635.013	-27.7583	44.0787
636.013	-75.2004	-3.28282
636.013	-56.2724	15.6452
637.013	-111.608	-39.6103
637.013	-77.9666	-5.96843
638.013	-81.4758	-9.39697
638.013	-70.9057	1.1731
639.013	-130.985	-58.8254
639.013	-56.7872	15.3722
640.013	-78.4863	-6.24634
640.013	-59.8444	12.3956
641.013	-62.6077	9.71282
641.013	-34.4587	37.8618
642.013	-109.762	-37.361
642.013	-121.634	-49.2333
643.013	-25.3487	47.1329
643.013	-43.7279	28.7537
644.013	-92.4453	-19.8831
644.013	-73.6615	-1.09923
645.013	-50.9583	21.6844
645.013	-44.0683	28.5745
646.013	-12.3594	60.3639
646.013	-92.7317	-20.0084
647.013	-84.2374	-11.4336
647.013	-107.529	-34.7254
648.013	-56.6236	16.2607
648.013	-45.0595	27.8249
649.013	-7.93459	65.0302
649.013	-44.463	28.5018
650.013	-84.1695	-11.1242
650.013	-41.8999	31.1454
651.013	-70.7778	2.34804
651.013	-69.963	3.16277
652.013	-41.0747	32.1316
652.013	-134.332	-61.1258
653.013	-50.9184	22.3684
653.013	-0.677882	72.6089
654.013	-28.358	45.0092
654.013	-51.8698	21.4974
655.013	-17.4201	56.0275
655.013	-78.288	-4.84032
656.013	-46.4996	27.0285
656.013	-106.765	-33.2369
657.013	-82.9393	-9.3308
657.013	-38.3415	35.267
658.013	-73.9352	-0.246246
658.013	-75.6687	-1.97977
659.013	-95.2257	-21.4563
659.013	-94.8848	-21.1154
660.013	-67.7755	6.07433
660.013	-64.8806	8.96914
661.013	-84.5381	-10.6079
661.013	-82.0876	-8.15742
662.013	-76.0922	-2.08161
662.013	-54.1194	19.8911
663.013	-100.451	-26.3603
663.013	-132.958	-58.8671
664.013	-85.9117	-11.7404
664.013	-57.9274	16.2439
665.013	-82.331	-8.07934
665.013	-91.7339	-17.4823
666.013	-106.692	-32.3603
666.013	-61.5923	12.7397
667.013	-75.843	-1.43065
667.013	-106.799	-32.3865
668.013	-76.0607	-1.56802
668.013	-46.1928	28.2999
669.013	-69.1478	5.42522
669.013	-63.4944	11.0786
670.013	-114.224	-39.5706
670.013	-90.363	-15.7097
671.013	-87.9443	-13.2106
671.013	-147.899	-73.165
672.013	-106.121	-31.3072
672.013	-60.2505	14.5634
673.013	-75.8454	-0.951197
673.013	-62.144	12.7502
674.013	-90.3668	-15.3923
674.013	-49.8506	25.1239
675.014	-102.861	-27.8064
675.014	-69.6203	5.43438
676.014	-123.658	-48.5227
676.014	-86.1607	-11.0257
677.014	-63.3934	11.8218
677.014	-34.225	40.9902
678.014	-60.0872	15.2083
678.014	-59.2988	15.9966
679.014	-87.6741	-12.2985
679.014	-27.0489	48.3268
680.014	-81.1247	-5.66881
680.014	-25.0855	50.3704
681.014	-54.3734	21.1627
681.014	-105.267	-29.7307
682.014	-87.6864	-12.0702
682.014	-57.1432	18.473
683.014	-45.6412	30.0552
683.014	-32.8608	42.8356
684.014	-67.3487	8.42793
684.014	-91.6228	-15.8462
685.014	-99.6969	-23.8402
685.014	-56.3339	19.5229
686.014	-35.448	40.4889
686.014	-69.3269	6.61004
687.014	-109.69	-33.6733
687.014	-70.8121	5.20495
688.014	-45.4901	30.607
688.014	-47.8617	28.2355
689.014	-95.9259	-19.7486
689.014	-83.5505	-7.37324
690.014	-72.3776	3.87974
690.014	-50.8613	25.3961
691.014	-50.309	26.0285
691.014	-89.9195	-13.582
692.014	-65.4408	10.9768
692.014	-51.6951	24.7225
693.014	-81.4492	-4.95155
693.014	-81.9592	-5.46156
694.014	-74.8153	1.76237
694.014	-72.8103	3.76734
695.014	-50.3646	26.2932
695.014	-48.4365	28.2212
696.014	-94.4754	-17.7376
696.014	-83.7353	-6.99753
697.014	-88.1333	-11.3155
697.014	-109.341	-32.5228
698.014	-56.3492	20.5486
698.014	-72.0469	4.85098
699.014	-60.3636	16.6142
699.014	-103.555	-26.5774
700.014	-84.0383	-6.98046
700.014	-90.0208	-12.963
701.014	-80.5145	-3.37668
701.014	-92.3346	-15.1967
702.014	-60.2463	16.9715
702.014	-46.8998	30.318
703.014	-149.309	-72.0111
703.014	-84.7898	-7.49204
704.014	-57.2327	20.1451
704.014	-96.5264	-19.1487
705.014	-90.6788	-13.2211
705.014	-81.8018	-4.34419
706.014	-40.239	37.2986
706.014	-61.1469	16.3907
707.014	-9.88674	67.7308
707.014	-92.88	-15.2625
708.014	-86.9882	-9.29083
708.014	-44.7786	32.9188
709.014	-81.5183	-3.74104
709.014	-83.0123	-5.23502
710.014	-119.723	-41.8659
710.014	-117.333	-39.4762
711.014	-56.6364	21.3006
711.014	-28.9386	48.9984
712.014	-49.0862	28.9307
712.014	-78.4004	-0.383478
713.014	-54.2728	23.8239
713.014	-47.4621	30.6346
714.014	-51.3678	26.8088
714.014	-32.36	45.8166
715.014	-95.6322	-17.3758
715.014	-90.1175	-11.8611
716.014	-140.248	-61.9119
716.014	-29.0431	49.2931
717.014	-82.0204	-3.60435
717.014	-74.3675	4.04854
718.014	-66.4634	12.0325
718.014	-35.4762	43.0196
719.014	-78.3909	0.184722
719.014	-61.5954	16.9802
720.014	-93.5324	-14.8771
720.014	-91.9917	-13.3363
721.014	-106.098	-27.3629
721.014	-48.4661	30.269
722.014	-28.3165	50.4984
722.014	-53.0793	25.7356
723.014	-100.376	-21.4816
723.014	-109.371	-30.4767
724.014	-103.004	-24.0295
724.014	-63.5472	15.4272
725.015	-79.2115	-0.157413
725.015	-154.667	-75.613
726.015	-67.0252	12.1086
726.015	-32.0548	47.0789
727.015	-120.279	-41.066
727.015	-127.822	-48.6087
728.015	-144.825	-65.5317
728.015	-94.8081	-15.515
729.015	-76.028	3.34472
729.015	-89.7717	-10.3989
730.015	-27.6729	51.7795
730.015	-107.181	-27.7288
731.015	-66.4451	13.087
731.015	-159.716	-80.1835
732.015	-115.145	-35.5336
732.015	7.34124	86.9529
733.015	-25.4347	54.2566
733.015	-115.862	-36.1708
734.015	-79.5065	0.264383
734.015	-101.029	-21.258
735.015	-61.2799	18.5705
735.015	-80.7549	-0.904415
736.015	-87.1116	-7.18155
736.015	-82.0176	-2.08758
737.015	-57.2756	22.734
737.015	-77.2133	2.7963
738.015	-65.0676	15.0216
738.015	-45.6521	34.437
739.015	-130.192	-50.0238
739.015	-70.3861	9.78258
740.015	-96.8843	-16.6361
740.015	-64.5297	15.7185
741.015	-82.3151	-1.98734
741.015	-93.8246	-13.4969
742.015	-128.612	-48.2053
742.015	-68.2952	12.112
743.015	-109.038	-28.5512
743.015	-90.5792	-10.0925
744.015	-40.8605	39.7057
744.015	-128.611	-48.045
745.015	-89.3155	-8.6699
745.015	-60.0092	20.6364
746.015	-80.4409	0.284206
746.015	-59.2181	21.5069
747.015	-63.8297	16.9748
747.015	-92.9037	-12.0992
748.015	-121.784	-40.8998
748.015	-112.923	-32.039
749.015	-123.021	-42.0581
749.015	-67.5426	13.4207
750.015	-83.1982	-2.15551
750.015	-91.397	-10.3543
751.015	-83.472	-2.34989
751.015	-70.3653	10.7568
752.015	-81.4776	-0.276132
752.015	-92.2581	-11.0566
753.015	-71.4524	9.82845
753.015	-67.7311	13.5497
754.015	-66.3444	15.0158
754.015	-85.1683	-3.80816
755.015	-118.863	-37.423
755.015	-156.92	-75.4805
756.015	-141.993	-60.4737
756.015	-76.1757	5.34312
757.015	-36.1633	45.4348
757.015	-79.3074	2.29074
758.015	-93.4514	-11.7739
758.015	-90.3849	-8.70748
759.015	-89.8688	-8.11209
759.015	-155.153	-73.3961
760.015	-69.582	12.2539
760.015	-76.394	5.44199
761.015	-92.4135	-10.4983
761.015	-100.107	-18.1922
762.015	-48.7948	33.1996
762.015	-73.8236	8.17087
763.015	-94.9623	-12.8886
763.015	-109.186	-27.112
764.015	-96.9154	-14.7625
764.015	-50.9071	31.2458
765.015	-99.0748	-16.8427
765.015	-56.411	25.8211
766.015	-44.1507	38.1605
766.015	-97.5333	-15.2221
767.015	-18.7229	63.6676
767.015	-38.1638	44.2267
768.015	-110.091	-27.6215
768.015	-117.842	-35.3723
769.015	-128.631	-46.0827
769.015	-80.3455	2.20326
770.015	-94.709	-12.0812
770.015	-52.8276	29.8002
771.015	-112.919	-30.2117
771.015	-99.0761	-16.3691
772.015	-96.8547	-14.0686
772.015	-41.1935	41.5926
773.015	-110.497	-27.6323
773.015	-47.9131	34.9521
774.015	-55.3759	27.5683
774.015	-85.2785	-2.33422
775.016	-76.3832	6.64008
775.016	-70.9533	12.07
776.016	-140.209	-57.1069
776.016	-44.2761	38.8262
777.016	-149.241	-66.0596
777.016	-55.269	27.9124
778.016	-49.3011	33.9593
778.016	-103.93	-20.6692
779.016	-138.075	-54.7355
779.016	-96.1986	-12.8591
780.016	-49.5762	33.8422
780.016	-86.4854	-3.06695
781.016	-65.5488	17.9486
781.016	-39.8624	43.6349
782.016	-74.2133	9.36301
782.016	-55.6299	27.9464
783.016	-88.353	-4.69767
783.016	-72.0462	11.6091
784.016	-67.6596	16.0746
784.016	-31.7448	51.9894
785.016	-141.25	-57.4368
785.016	-103.844	-20.0311
786.016	-115.015	-31.1231
786.016	-75.6387	8.25335
787.016	-109.886	-25.9149
787.016	-175.795	-91.824
788.016	-77.8722	6.17761
788.016	-87.9311	-3.8813
789.016	-96.435	-12.3063
789.016	-75.9082	8.22055
790.016	-25.1202	59.0874
790.016	-88.0382	-3.83067
791.016	-95.4112	-11.1248
791.016	-110.323	-26.0363
792.016	-79.3274	5.03781
792.016	-101.072	-16.7067
793.016	-102.647	-18.2025
793.016	-56.8096	27.6345
794.016	-83.3339	1.1889
794.016	-93.1896	-8.66682
795.016	-114.487	-29.8858
795.016	-59.3456	25.256
796.016	-124.038	-39.3579
796.016	-83.7996	0.880717
797.016	-139.7	-54.9407
797.016	-80.9923	3.76679
798.016	-74.7154	10.1224
798.016	-77.9508	6.88704
799.016	-66.9169	17.9997
799.016	-38.4502	46.4663
800.016	-55.857	29.1382
800.016	-94.1377	-9.14246
801.016	-103.927	-18.8533
801.016	-119.394	-34.3195
802.016	-110.508	-25.3553
802.016	-49.5379	35.6148
803.016	-85.0384	0.192909
803.016	-93.2535	-8.02218
804.016	-59.2898	26.0201
804.016	-43.4483	41.8617
805.016	-48.5336	36.855
805.016	-65.4936	19.895
806.016	-31.1901	54.2771
806.016	-52.1608	33.3064
807.016	-71.2692	14.2766
807.016	-153.184	-67.6384
808.016	-70.9769	14.6475
808.016	-85.631	-0.00654918
809.016	-86.9292	-1.2262
809.016	-115.086	-29.3831
810.016	-40.3007	45.4808
810.016	-71.524	14.2575
811.016	-55.84	30.0201
811.016	-124.952	-39.0924
812.016	-78.1008	7.83783
812.016	-99.6214	-13.6828
813.016	-100.573	-14.5557
813.016	-67.7574	18.2597
814.016	-116.071	-29.9754
814.016	-56.587	29.5086
815.016	-127.543	-41.3692
815.016	-19.5867	66.5874
816.016	-66.0072	20.2454
816.016	-87.3926	-1.14003
817.016	-91.7977	-5.46661
817.016	-129.852	-43.5211
818.016	-96.5954	-10.1859
818.016	-140.154	-53.7448
819.016	-65.7124	20.7755
819.016	-82.214	4.27388
820.016	-183.825	-97.2588
820.016	-81.7624	4.8039
821.016	-104.83	-18.1854
821.016	-47.537	39.1077
822.016	-64.64	22.0831
822.016	-138.234	-51.5111
823.016	-61.2034	25.598
823.016	-64.7001	22.1013
824.016	-59.6704	27.2094
824.016	-79.8893	6.9905
825.017	-101.981	-15.0226
825.017	-102.856	-15.8975
826.017	-112.626	-25.5898
826.017	-86.0935	0.942964
827.017	-94.5938	-7.47907
827.017	-137.365	-50.2504
828.017	-7.32058	79.8725
828.017	-61.8864	25.3067
829.017	-84.3657	2.90567
829.017	-70.5997	16.6716
830.017	-53.8385	33.5111
830.017	-69.1106	18.239
831.017	-51.2269	36.2009
831.017	-110.069	-22.6417
832.017	-31.4364	56.0696
832.017	-92.2042	-4.69814
833.017	22.4068	109.991
833.017	-70.8508	16.7334
834.017	-93.5193	-5.85683
834.017	-71.57	16.0925
835.017	-134.465	-46.7239
835.017	-59.5429	28.1977
836.017	-68.2011	19.6177
836.017	-77.1713	10.6474
837.017	-130.05	-42.1528
837.017	-139.77	-51.873
838.017	-55.2433	32.7318
838.017	-82.236	5.73912
839.017	-125.2	-37.1466
839.017	-66.4438	21.6094
840.017	-66.6448	21.4865
840.017	-28.2219	59.9094
841.017	-0.448438	87.7609
841.017	-129.353	-41.1436
842.017	-53.037	35.2504
842.017	-142.376	-54.0882
843.017	-84.7005	3.66498
843.017	-68.0342	20.3313
844.017	-108.333	-19.8896
844.017	-107.894	-19.4506
845.017	-10.1289	78.3926
845.017	-42.9971	45.5245
846.017	-113.847	-25.2476
846.017	-63.7088	24.8908
847.017	-102.092	-13.4148
847.017	-59.2188	29.4587
848.017	-141.346	-52.5906
848.017	-130.418	-41.6627
849.017	-52.4859	36.3476
849.017	-66.0312	22.8023
850.017	-118.972	-30.0604
850.017	-73.3342	15.5772
851.017	-117.299	-28.3095
851.017	-47.4727	41.5167
852.017	-92.7012	-3.63389
852.017	-64.5238	24.5435
853.017	-87.5294	1.61576
853.017	-62.4503	26.6949
854.017	-121.893	-32.6696
854.017	-101.833	-12.6104
855.017	-103.692	-14.3913
855.017	-53.4404	35.8606
856.017	-95.5893	-6.21054
856.017	-119.874	-30.4953
857.017	-14.9557	74.5009
857.017	-81.781	7.67564
858.017	-82.5131	7.02132
858.017	-100.947	-11.4123
859.017	-102.698	-13.0861
859.017	-43.0148	46.5974
860.017	-88.8694	0.820643
860.017	-96.3637	-6.67366
861.017	-96.5518	-6.78403
861.017	-68.5811	21.1867
862.017	-113.463	-23.6176
862.017	-86.7536	3.09189
863.017	-30.2382	59.6851
863.017	-69.1738	20.7495
864.017	-125.633	-35.6325
864.017	-117.368	-27.3672
865.017	-74.8659	15.2128
865.017	-38.4358	51.6428
866.017	-164.857	-74.7006
866.017	-70.4822	19.6742
867.017	-111.527	-21.2925
867.017	-49.5715	40.6625
868.017	-101.561	-11.2494
868.017	-1.6636	88.6481
869.017	-141.95	-51.5608
869.017	-71.0333	19.356
870.017	-110.083	-19.616
870.017	-82.9518	7.51512
871.017	-38.2744	52.2701
871.017	-96.6951	-6.15055
872.017	-121.819	-31.1964
872.017	-106.72	-16.0978
873.017	-83.6105	7.08915
873.017	-43.2838	47.4159
874.017	-87.7963	2.98091
874.017	-143.88	-53.1032
875.018	-81.5811	9.27368
875.018	-71.6852	19.1696
876.018	-90.2752	0.657098
876.018	-53.9043	37.028
877.018	-81.1144	9.89542
877.018	-65.585	25.4248
878.018	-124.442	-33.3548
878.018	-124.202	-33.1146
879.018	-95.1892	-4.02441
879.018	-136.85	-45.6852
880.018	-68.917	22.3252
880.018	-121.599	-30.3568
881.018	-37.7036	53.616
881.018	-97.0676	-5.74794
882.018	-56.6087	34.7884
882.018	-28.5592	62.8379
883.018	-113.845	-22.3702
883.018	-126.174	-34.6997
884.018	-90.5716	0.980328
884.018	-109.913	-18.3616
885.018	-99.7861	-8.15685
885.018	-88.6246	3.00463
886.018	-92.8566	-1.14996
886.018	-82.7221	8.98453
887.018	-53.8987	37.8852
887.018	-77.2285	14.5554
888.018	-67.4343	24.427
888.018	-98.7861	-6.92481
889.018	-107.251	-15.3124
889.018	-86.9906	4.94798
890.018	-142.27	-50.2542
890.018	-62.8178	29.1981
891.018	-115.17	-23.0774
891.018	-54.5926	37.5006
892.018	-51.7658	40.4046
892.018	-57.2076	34.9628
893.018	-96.6573	-4.40973
893.018	-155.218	-62.9702
894.018	-90.5776	1.74722
894.018	-110.176	-17.8514
895.018	-50.1841	42.218
895.018	-74.7054	17.6966
896.018	-71.0101	21.4692
896.018	-77.7611	14.7181
897.018	-103.939	-11.3831
897.018	-26.4788	66.0776
898.018	-78.9483	13.6853
898.018	-102.083	-9.44895
899.018	-117.034	-24.323
899.018	-45.5314	47.1793
900.018	-108.09	-15.3026
900.018	-90.1992	2.5886
901.018	-109.29	-16.4251
901.018	-138.221	-45.3559
902.018	-69.5426	23.3994
902.018	-110.397	-17.4554
903.018	-81.3044	11.7147
903.018	-103.124	-10.1049
904.018	-73.9993	19.0968
904.018	-109.433	-16.3371
905.018	-173.501	-80.3283
905.018	-49.4616	43.7116
906.018	-57.8413	35.4089
906.018	-93.7708	-0.520702
907.018	-84.6188	8.70834
907.018	-64.125	29.2022
908.018	-82.608	10.7961
908.018	-59.5188	33.8853
909.018	-126.546	-33.0649
909.018	-130.67	-37.1892
910.018	-61.4227	32.1353
910.018	-128.749	-35.1909
911.018	-124.047	-30.4117
911.018	-90.8286	2.80639
912.018	-105.031	-11.3189
912.018	-91.7614	1.95047
913.018	-86.4205	7.3683
913.018	-72.5219	21.2669
914.018	-66.9044	26.9612
914.018	-157.413	-63.5478
915.018	-126.705	-32.7625
915.018	-133.981	-40.0385
916.018	-88.1086	5.91077
916.018	-80.4901	13.5292
917.018	-120.677	-26.5807
917.018	-104.417	-10.3209
918.018	-28.6921	65.4809
918.018	-75.0505	19.1224
919.018	-114.228	-19.9782
919.018	-130.606	-36.3566
920.018	-46.0146	48.3119
920.018	-73.5292	20.7974
921.018	-112.604	-18.2011
921.018	-96.4272	-2.0239
922.018	-123.161	-28.6805
922.018	-59.9658	34.5142
923.018	-115.153	-20.5958
923.018	-132.809	-38.2521
924.018	-87.8385	6.795
924.018	-56.2766	38.3568
925.019	-138.904	-44.1937
925.019	-76.4383	18.2719
926.019	-81.16	13.6268
926.019	-92.8465	1.94032
927.019	-136.163	-41.3
927.019	-92.7408	2.1227
928.019	-112.586	-17.6464
928.019	-143.613	-48.6725
929.019	-50.5171	44.4996
929.019	-120.516	-25.4994
930.019	-158.225	-63.1322
930.019	-68.3293	26.764
931.019	-52.309	42.8608
931.019	-78.186	16.9839
932.019	-100.851	-5.60505
932.019	-58.8999	36.3465
933.019	-99.1915	-3.86857
933.019	-86.3203	9.00265
934.019	-113.834	-18.4345
934.019	-57.9616	37.4379
935.019	-130.149	-34.6733
935.019	-150.657	-55.1814
936.019	-109.436	-13.8837
936.019	-114.667	-19.1146
937.019	-108.943	-13.3138
937.019	-24.3607	71.2683
938.019	-62.032	33.6734
938.019	-102.951	-7.24546
939.019	-78.7334	17.0484
939.019	-101.264	-5.48213
940.019	-70.9299	24.9284
940.019	-91.816	4.04231
941.019	-90.9277	5.00695
941.019	-49.4479	46.4868
942.019	-83.9481	12.0629
942.019	-137.016	-41.0048
943.019	-131.883	-35.7953
943.019	-100.318	-4.23086
944.019	-53.486	42.6778
944.019	-116.723	-20.5589
945.019	-69.0194	27.2207
945.019	-64.6824	31.5577
946.019	-67.2713	29.0452
946.019	-50.7246	45.5918
947.019	-133.74	-37.3472
947.019	-88.6857	7.70701
948.019	-101.52	-5.05123
948.019	-93.0764	3.39258
949.019	-31.0413	65.5039
949.019	-33.3062	63.239
950.019	-90.9995	5.62197
950.019	-131.632	-35.0101
951.019	-122.193	-25.495
951.019	-108.211	-11.5131
952.019	-89.9721	6.80183
952.019	-155.312	-58.5384
953.019	-124.27	-27.4195
953.019	-133.843	-36.9933
954.019	-121.595	-24.6683
954.019	-101.622	-4.69548
955.019	-71.085	25.9174
955.019	-36.5082	60.4942
956.019	-124.151	-27.0723
956.019	-60.3002	36.7783
957.019	-53.0978	44.0568
957.019	-164.03	-66.8757
958.019	-164.774	-67.5436
958.019	-111.447	-14.2164
959.019	-70.9403	26.3665
959.019	-72.4027	24.9041
960.019	-84.2557	13.1271
960.019	-115.752	-18.3687
961.019	-76.8498	20.6091
961.019	-82.9778	14.4812
962.019	-87.4482	10.0868
962.019	-119.073	-21.5377
963.019	-117.11	-19.4987
963.019	-66.512	31.099
964.019	-109.183	-11.4965
964.019	-83.0508	14.6361
965.019	-125.682	-27.9195
965.019	-185.4	-87.6373
966.019	-68.9697	28.8691
966.019	-72.6015	25.2373
967.019	-81.152	16.7628
967.019	-104.046	-6.13145
968.019	-62.034	35.9567
968.019	-137.565	-39.5745
969.019	-105.066	-6.9994
969.019	-98.9632	-0.896581
970.019	-133.292	-35.1496
970.019	-86.0485	12.0939
971.019	-133.732	-35.5138
971.019	-78.9719	19.2464
972.019	-78.8476	19.4465
972.019	-93.0309	5.26326
973.019	-92.7397	5.63031
973.019	-129.754	-31.3839
974.019	-85.9923	12.4534
974.019	-35.8963	62.5495
975.02	-83.6159	14.9056
975.02	-86.5135	12.0081
976.02	-125.369	-26.7716
976.02	-105.152	-6.55485
977.02	-140.954	-42.281
977.02	-48.3681	50.3049
978.02	-98.3855	0.363309
978.02	-110.475	-11.726
979.02	-123.97	-25.145
979.02	-66.7186	32.1059
980.02	-99.9003	-1.00011
980.02	-112.611	-13.7104
981.02	-56.8236	42.1523
981.02	-65.5144	33.4615
982.02	-101.075	-2.02371
982.02	-97.7168	1.33471
983.02	-94.6159	4.51125
983.02	-116.576	-17.4484
984.02	-51.3764	47.8264
984.02	-162.568	-63.3652
985.02	-54.4629	44.8154
985.02	-102.947	-3.66885
986.02	-87.1577	12.1962
986.02	-185.723	-86.3691
987.02	-67.5057	31.9238
987.02	-103.426	-3.99642
988.02	-130.412	-30.907
988.02	-121.267	-21.7621
989.02	-53.4109	46.1696
989.02	-132.019	-32.4387
990.02	-143.498	-43.8424
990.02	-87.848	11.808
991.02	-34.1937	65.5378
991.02	-146.032	-46.3002
992.02	-76.9985	22.8085
992.02	-132.207	-32.3995
993.02	-108.83	-8.9471
993.02	-103.699	-3.81665
994.02	-106.059	-6.10093
994.02	-118.116	-18.1581
995.02	-125.596	-25.563
995.02	-86.0116	14.0217
996.02	-85.9308	14.1779
996.02	-127.725	-27.6164
997.02	-180.608	-80.4239
997.02	-149.14	-48.9563
998.02	-105.496	-5.23701
998.02	-110.519	-10.2592
[truncated: 98,002 more rows]

## Sheet: Fig. 5
Fig. 5
b)	WT	d)	CD4 CS1	e)	raw	f)	WT	CS1	CD45	g)	WT	CS1	CD45	i)	CD45
z (nm)	Locs/px	z (nm)	Locs/px	z (nm)	Locs/px	z_w (nm)	Norm.Occ.	Norm.Occ.	Norm.Occ.	z_w (nm)	Occ.	Occ.	Occ.	z (nm)	Locs/px
0	0	0	0	0	0	50	0	0	0	50	0	0	0	0	0
20	0	20	0	20	0	80	0.27338	0.01942	0.26087	80	76	4	12	20	0
40	0	40	0	40	0	110	1	0.5534	1	110	278	114	46	40	0
60	2	60	0	60	0	140	0.67626	1	0.78261	140	188	206	36	60	1
80	2	80	0	80	0	170	0.32734	0.73301	0.52174	170	91	151	24	80	1
100	2	100	3	100	3	200	0.14029	0.50971	0.58696	200	39	105	27	100	2
120	3	120	3	120	3	230	0.07554	0.46117	0.5	230	21	95	23	120	0
140	13	140	8	140	8	260	0.07554	0.43204	0.58696	260	21	89	27	140	1
160	13	160	23	160	23	290	0.05755	0.33981	0.56522	290	16	70	26	160	3
180	21	180	31	180	31	320	0.04676	0.31553	0.52174	320	13	65	24	180	8
200	39	200	66	200	66	350	0.05755	0.21359	0.56522	350	16	44	26	200	19
220	73	220	115	220	115	380	0.05036	0.14078	0.3913	380	14	29	18	220	37
240	204	240	199	240	199	410	0.02518	0.07767	0.1087	410	7	16	5	240	65
260	430	260	326	260	326	440	0.03597	0.06311	0.15217	440	10	13	7	260	208
280	929	280	608	280	608	470	0.04317	0.03398	0.02174	470	12	7	1	280	394
300	1287	300	984	300	984	500	0.03597	0.07767	0.04348	500	10	16	2	300	685
320	1015	320	1552	320	1552	530	0.03957	0.02427	0	530	11	5	0	320	804
340	622	340	1944	340	1944	560	0.02158	0.00971	0	560	6	2	0	340	509
360	272	360	2122	360	2122	590	0.02518	0.00971	0	590	7	2	0	360	220
380	117	380	1895	380	1895	620	0.00719	0.00485	0	620	2	1	0	380	105
400	65	400	1636	400	1636	650	0.0036	0.00971	0	650	1	2	0	400	62
420	33	420	1292	420	1292	680	0.0036	0.00971	0	680	1	2	0	420	63
440	28	440	1103	440	1103	710	0	0.01942	0.02174	710	0	4	1	440	51
460	24	460	926	460	926	740	0	0.00485	0	740	0	1	0	460	50
480	10	480	900	480	900	770	0.0036	0	0	770	1	0	0	480	60
500	9	500	879	500	879	800	0	0	0	800	0	0	0	500	70
520	11	520	854	520	854	830	0.00719	0	0	830	2	0	0	520	79
540	12	540	768	540	768	860	0	0	0	860	0	0	0	540	122
560	10	560	748	560	748	890	0	0	0	890	0	0	0	560	153
580	9	580	654	580	654	920	0.0036	0.00485	0	920	1	1	0	580	152
600	10	600	622	600	622	950	0	0	0	950	0	0	0	600	131
620	12	620	502	620	502	980	0	0	0	980	0	0	0	620	75
640	3	640	415	640	415	1010	0.0036	0	0	1010	1	0	0	640	37
660	9	660	307	660	307	1040	0	0	0	1040	0	0	0	660	17
680	2	680	234	680	234	1070	0	0	0	1070	0	0	0	680	11
700	8	700	180	700	180	1100	0	0	0	1100	0	0	0	700	6
720	2	720	150	720	150	1130	0.0036	0	0	1130	1	0	0	720	3
740	1	740	104	740	104									740	1
760	1	760	79	760	79									760	0
780	0	780	64	780	64									780	0
800	0	800	44	800	44									800	1
820	0	820	25	820	25
840	0	840	22	840	22
860	0	860	17	860	17
880	0	880	4	880	4
900	0	900	5	900	5
920	0	920	2	920	2
940	0	940	2	940	2
960	0	960	53	960	53
980	0	980	0	980	0
1000	0	1000	0	1000	0
